# Supplementary material for: New Titanium(IV)-Alkoxide Complexes Bearing Bidentate OO Ligand with the Camphyl Linker as Catalysts for High-Temperature Ethylene Polymerization and Ethylene/1-Octene Copolymerization
Source: Polymers (Basel). 2022 Nov 4;14(21):4735. doi: 10.3390/polym14214735 (PMC9658800; doi:10.3390/polym14214735)
Supplement: Supplementary file 1 [file polymers-14-04735-s001.zip]

Archive with 1 entries (1 files):
- polymers-1927220-SM.pdf
